# Supplementary material for: A mechanistic study on the tolerance of PAM distal end mismatch by SpCas9
Source: J Biol Chem. 2024 Jun 3;300(7):107439. doi: 10.1016/j.jbc.2024.107439 (PMC11267045; doi:10.1016/j.jbc.2024.107439)
Supplement: S4.xlsx [file mmc3.xlsx]

## Sheet: S3
name	5'-3' sequence of target sites	% of digestion	Average RMSD (nm)
WT-TS1	GCTTCTACCCCAATGACTTG	100	0.27
2017mm-TS1	ATCCCTACCCCAATGACTTG	50.1	0.3
2015mm-TS1	ATCCTCACCCCAATGACTTG	3.97	0.37
20/1817mm-TS1	ACCCCTACCCCAATGACTTG	78.1	0.34
20/1716mm-TS1	ACTCTTACCCCAATGACTTG	28.1	0.36
20mm-TS1	ACTTCTACCCCAATGACTTG	101	0.29
18mm-TS1	GCCTCTACCCCAATGACTTG	102.8	0.24
17mm-TS1	GCTCCTACCCCAATGACTTG	101.4	0.3
13mm-TS1	GCTTCTATCCCAATGACTTG	100	0.26
2018mm-TS1	ATCTCTACCCCAATGACTTG	86.15	0.28
1816mm-TS1	GCCCTTACCCCAATGACTTG	20.11	0.35
1817mm-TS1	GCCCCTACCCCAATGACTTG	60.31	0.26
1615mm-TS1	GCTTTCACCCCAATGACTTG	52.44	0.34
1312mm-TS1	GCTTCTATTCCAATGACTTG	59.26	0.31
20/18mm-TS1	ACCTCTACCCCAATGACTTG	103	0.24
20/18/16mm-TS1	ACCTTTACCCCAATGACTTG	12.4	0.37
20/16mm-TS1	ACTTTTACCCCAATGACTTG	95.2	0.33
18/16mm-TS1	GCCTTTACCCCAATGACTTG	21.9	0.39
20/18/1615mm-TS1	ACCTTCACCCCAATGACTTG	73.3	0.29
18/14mm-TS1	GCCTCTGCCCCAATGACTTG	28.5	0.3
TS4	GCTTACAACATTGTGAACGA	100	0.21
18/1514mm-TS4	GCGTATGACATTGTGAACGA	10.07	0.38
20/1817mm-TS4	ACGCACAACATTGTGAACGA	82.13	0.28
20/18/1615mm-TS4	ACGTGTAACATTGTGAACGA	82.59	0.29
1715mm-TS4	GCTGTGAACATTGTGAACGA	13.43	0.35
20/16mm-TS4	ACTTGCAACATTGTGAACGA	98.9	0.28
1817mm-TS4	GCGAACAACATTGTGAACGA	92.13	0.33
1514mm-TS4	GCTTATGACATTGTGAACGA	22.35	0.37
FANCFWT	GGAATCCCTTCTGCAGCACC	97.5	0.23
FANCF OT4	ACCATCCCTCCTGCAGCACC	53	0.32
TRACWT	AGAGTCTCTCAGCTGGTACA	97.7	0.24
TRAC OT2	AAAGTCACACAGCTGGTACA	65	0.29
